# Supplementary material for: Why be original? Two new species of Choeradoplana resembling the type species of the genus in their external aspects (Platyhelminthes, Continenticola)
Source: Zookeys. 2019 Jan 7;(813):1–19. doi: 10.3897/zookeys.813.29565 (PMC6331516; doi:10.3897/zookeys.813.29565)
Supplement: XML Treatment for Choeradoplana longivesicula [file zookeys.813.29565-treatment1.xml]

<!DOCTYPE tp:taxon-treatment
  PUBLIC "-//TaxonX//DTD Taxonomic Treatment Publishing DTD v0 20100105//EN" "tax-treatment-NSO.dtd">
<tp:taxon-treatment xmlns:tp="http://www.plazi.org/taxpub"><tp:treatment-meta><kwd-group><label>Taxon classification</label><kwd><named-content xmlns:xlink="http://www.w3.org/1999/xlink" content-type="kingdom">Animalia</named-content></kwd><kwd><named-content xmlns:xlink="http://www.w3.org/1999/xlink" content-type="order">Tricladida</named-content></kwd><kwd><named-content xmlns:xlink="http://www.w3.org/1999/xlink" content-type="family">Geoplanidae</named-content></kwd></kwd-group><mixed-citation publication-type="journal"><person-group><name><surname>turralde</surname><given-names>Giuly Gouvêa</given-names></name><name><surname>Leal-Zanchet</surname><given-names>Ana</given-names></name></person-group><article-title>Why be original? Two new species of <italic><tp:taxon-name><tp:taxon-name-part taxon-name-part-type="genus" reg="Choeradoplana">Choeradoplana</tp:taxon-name-part></tp:taxon-name></italic> resembling the type species of the genus in their external aspects (<tp:taxon-name><tp:taxon-name-part taxon-name-part-type="phylum">Platyhelminthes</tp:taxon-name-part></tp:taxon-name>, <tp:taxon-name><tp:taxon-name-part taxon-name-part-type="suborder">Continenticola</tp:taxon-name-part></tp:taxon-name>)</article-title><source>Zookeys</source><day>7</day><month>1</month><year>2019</year><volume>2019</volume><issue>813</issue><fpage>1</fpage><lpage>19</lpage><pub-id pub-id-type="doi">10.3897/zookeys.813.29565</pub-id></mixed-citation></tp:treatment-meta><tp:nomenclature><tp:taxon-name>
                  <tp:taxon-name-part taxon-name-part-type="genus" reg="Choeradoplana">Choeradoplana</tp:taxon-name-part>
                  <tp:taxon-name-part taxon-name-part-type="species" reg="longivesicula">longivesicula</tp:taxon-name-part>
                  <object-id xmlns:xlink="http://www.w3.org/1999/xlink" content-type="zoobank" xlink:type="simple">http://zoobank.org/FC60603B-DBA9-4B55-BB17-FF9E0B337C61</object-id>
                </tp:taxon-name><tp:taxon-status xmlns:xlink="http://www.w3.org/1999/xlink" xlink:type="simple">sp. n.</tp:taxon-status><xref ref-type="fig" rid="F1">Figures 1–2</xref><xref ref-type="fig" rid="F2">, 3–7</xref><xref ref-type="fig" rid="F3">, 8, 9</xref><xref ref-type="fig" rid="F4">, 10–11</xref></tp:nomenclature><tp:treatment-sec sec-type="type material" id="SECID0EGPAC"><title>Type-material.</title><p><bold>Holotype</bold>: <abbrev xmlns:xlink="http://www.w3.org/1999/xlink" xlink:title="Helminthological Collection of Museu de Zoologia da Universidade de São Paulo" id="ABBRID0EOPAC" xlink:type="simple">MZUSP</abbrev> PL.2143: leg. JAL Braccini, 6 June 2015, General Carneiro (<italic><tp:taxon-name><tp:taxon-name-part taxon-name-part-type="genus" reg="Araucaria">Araucaria</tp:taxon-name-part></tp:taxon-name></italic> Natural Heritage Private Reserve), PR, Brazil – anterior tip: transverse sections on 24 slides; anterior region at the level of the ovaries: sagittal sections on 27 slides; pre-pharyngeal region: transverse sections on 8 slides; pharynx: sagittal sections on 31 slides; copulatory apparatus: sagittal sections on 25 slides. <bold>Paratype</bold>: <abbrev xmlns:xlink="http://www.w3.org/1999/xlink" xlink:title="Museu de Zoologia da Universidade do Vale do Rio dos Sinos" id="ABBRID0E2PAC" xlink:type="simple">MZU</abbrev> PL.00292: leg. I Rossi, 6 June 2015, General Carneiro (<italic><tp:taxon-name><tp:taxon-name-part taxon-name-part-type="genus" reg="Araucaria">Araucaria</tp:taxon-name-part></tp:taxon-name></italic> Natural Heritage Private Reserve), state of Parana, Brazil – anterior tip: transverse sections on 27 slides; anterior region at the level of the ovaries: sagittal sections on 24 slides; pre-pharyngeal region: transverse sections on 10 slides; pharynx: sagittal sections on 22 slides; copulatory apparatus: sagittal sections on 19 slides.</p></tp:treatment-sec><tp:treatment-sec sec-type="diagnosis" id="SECID0EHAAE"><title>Diagnosis.</title><p>A species of <italic><tp:taxon-name><tp:taxon-name-part taxon-name-part-type="genus" reg="Choeradoplana">Choeradoplana</tp:taxon-name-part></tp:taxon-name></italic> with dorsal surface covered by irregular small dark-brown flecks and thin median light stripe; pharynx bell-shaped; sperm ducts opening laterally into proximal wall of prostatic vesicle; prostatic vesicle tubular and unpaired, narrowing to open through tip of penis papilla as an ejaculatory duct; penis papilla cylindrical and almost symmetrical, filling entire common atrium; atrium oval-elongate and unfolded, without differentiation between male and female regions.</p></tp:treatment-sec><tp:treatment-sec sec-type="description" id="SECID0EUAAE"><title>Description.</title><p><bold>External features.</bold> Body elongate with parallel margins (Figs <xref ref-type="fig" rid="F1">1</xref>, <xref ref-type="fig" rid="F1">2</xref>), elliptical in cross section; anterior end expanded, posterior end slight pointed. Cephalic region (ca. 3 <abbrev xmlns:xlink="http://www.w3.org/1999/xlink" xlink:title="mesenchymal muscles" id="ABBRID0EEBAE" xlink:type="simple">mm</abbrev> long) with two glandular cushions separated by a median longitudinal slit in the ventral surface. Maximum length 67 <abbrev xmlns:xlink="http://www.w3.org/1999/xlink" xlink:title="mesenchymal muscles" id="ABBRID0EIBAE" xlink:type="simple">mm</abbrev> when crawling; 50 <abbrev xmlns:xlink="http://www.w3.org/1999/xlink" xlink:title="mesenchymal muscles" id="ABBRID0EMBAE" xlink:type="simple">mm</abbrev> after fixation (Table <xref ref-type="table" rid="T1">1</xref>). Mouth at median third of body; gonopore at posterior third of body (Table <xref ref-type="table" rid="T1">1</xref>).</p><fig id="F1" position="float" orientation="portrait"><label>Figures 1, 2.</label><caption><p><italic><tp:taxon-name><tp:taxon-name-part taxon-name-part-type="genus" reg="Choeradoplana">Choeradoplana</tp:taxon-name-part><tp:taxon-name-part taxon-name-part-type="species" reg="longivesicula">longivesicula</tp:taxon-name-part></tp:taxon-name></italic> sp. n., paratype <abbrev xmlns:xlink="http://www.w3.org/1999/xlink" xlink:title="Museu de Zoologia da Universidade do Vale do Rio dos Sinos" id="ABBRID0ELCAE" xlink:type="simple">MZU</abbrev> PL. 00292, <bold>1, 2</bold> dorsal view, with part of whitish ventral surface visible in <bold>1</bold>. Arrows indicate the anterior tip.</p></caption><graphic xmlns:xlink="http://www.w3.org/1999/xlink" xlink:href="zookeys-813-001-g001.jpg" position="float" orientation="portrait" xlink:type="simple" id="oo_254556.jpg"/></fig><table-wrap id="T1" position="float" orientation="portrait"><label>Table 1.</label><caption><p>Measurements, in <abbrev xmlns:xlink="http://www.w3.org/1999/xlink" xlink:title="mesenchymal muscles" id="ABBRID0EBDAE" xlink:type="simple">mm</abbrev>, of specimens of <italic><tp:taxon-name><tp:taxon-name-part taxon-name-part-type="genus" reg="Choeradoplana">Choeradoplana</tp:taxon-name-part><tp:taxon-name-part taxon-name-part-type="species" reg="longivesicula">longivesicula</tp:taxon-name-part></tp:taxon-name></italic> sp. n. Abbreviations: * after fixation; DG distance of gonopore from anterior end; DM distance of mouth from anterior end; DMG distance between mouth and gonopore; DPVP distance between prostatic vesicle and pharyngeal pouch. The numbers given in parentheses represent the position relative to body length.</p></caption><table id="TID0E6JAC" rules="all"><tbody><tr><th rowspan="1" colspan="1">Measurement</th><th rowspan="1" colspan="1">Holotype <abbrev xmlns:xlink="http://www.w3.org/1999/xlink" xlink:title="Helminthological Collection of Museu de Zoologia da Universidade de São Paulo" id="ABBRID0E3DAE" xlink:type="simple">MZUSP</abbrev> PL. 2143</th><th rowspan="1" colspan="1">Paratype <abbrev xmlns:xlink="http://www.w3.org/1999/xlink" xlink:title="Museu de Zoologia da Universidade do Vale do Rio dos Sinos" id="ABBRID0EEEAE" xlink:type="simple">MZU</abbrev> PL.00292</th></tr><tr><td rowspan="1" colspan="1">Length at rest</td><td rowspan="1" colspan="1">34</td><td rowspan="1" colspan="1">47</td></tr><tr><td rowspan="1" colspan="1">Width at rest</td><td rowspan="1" colspan="1">6</td><td rowspan="1" colspan="1">4</td></tr><tr><td rowspan="1" colspan="1">Maximum length in extension</td><td rowspan="1" colspan="1">62</td><td rowspan="1" colspan="1">67</td></tr><tr><td rowspan="1" colspan="1">Maximum width in extension</td><td rowspan="1" colspan="1">3</td><td rowspan="1" colspan="1">3</td></tr><tr><td rowspan="1" colspan="1">Length*</td><td rowspan="1" colspan="1">52</td><td rowspan="1" colspan="1">49</td></tr><tr><td rowspan="1" colspan="1">Width*</td><td rowspan="1" colspan="1">4</td><td rowspan="1" colspan="1">4</td></tr><tr><td rowspan="1" colspan="1">DM*</td><td rowspan="1" colspan="1">33(63)</td><td rowspan="1" colspan="1">30 (61)</td></tr><tr><td rowspan="1" colspan="1">DG*</td><td rowspan="1" colspan="1">39(75)</td><td rowspan="1" colspan="1">35 (71)</td></tr><tr><td rowspan="1" colspan="1">DMG*</td><td rowspan="1" colspan="1">6</td><td rowspan="1" colspan="1">5</td></tr><tr><td rowspan="1" colspan="1">DPVP*</td><td rowspan="1" colspan="1">1.8</td><td rowspan="1" colspan="1">1.6</td></tr><tr><td rowspan="1" colspan="1">Creeping sole %</td><td rowspan="1" colspan="1">86</td><td rowspan="1" colspan="1">82</td></tr><tr><td rowspan="1" colspan="1">Ovaries</td><td rowspan="1" colspan="1">18(35)</td><td rowspan="1" colspan="1">16 (32)</td></tr><tr><td rowspan="1" colspan="1">Anteriormost testes</td><td rowspan="1" colspan="1">17(33)</td><td rowspan="1" colspan="1">15 (30)</td></tr><tr><td rowspan="1" colspan="1">Posteriormost testes</td><td rowspan="1" colspan="1">28(54)</td><td rowspan="1" colspan="1">26 (53)</td></tr><tr><td rowspan="1" colspan="1">Length of prostatic vesicle</td><td rowspan="1" colspan="1">2.5</td><td rowspan="1" colspan="1">2.3</td></tr><tr><td rowspan="1" colspan="1">Length of penis papilla</td><td rowspan="1" colspan="1">2.1</td><td rowspan="1" colspan="1">1.9</td></tr><tr><td rowspan="1" colspan="1">Length of atrium</td><td rowspan="1" colspan="1">2.4</td><td rowspan="1" colspan="1">2.3</td></tr><tr><td rowspan="1" colspan="1">Female canal</td><td rowspan="1" colspan="1">0.8</td><td rowspan="1" colspan="1">0.7</td></tr><tr><td rowspan="1" colspan="1">Common glandular ovovitelline duct</td><td rowspan="1" colspan="1">0.1</td><td rowspan="1" colspan="1">0.1</td></tr></tbody></table></table-wrap><p>Live specimens with dorsal surface covered by dark-brown pigmentation constituted by irregular, small flecks. Yellowish ground colour visible on cephalic region, on body margins, as well as on thin median stripe occurring along the body except for cephalic region (Figs <xref ref-type="fig" rid="F1">1</xref>, <xref ref-type="fig" rid="F1">2</xref>). Ventral surface whitish before and after fixation. After fixation, dorsal pigmentation fades.</p><p>Eyes absent on anterior tip (first 1.5 <abbrev xmlns:xlink="http://www.w3.org/1999/xlink" xlink:title="mesenchymal muscles" id="ABBRID0ESKAE" xlink:type="simple">mm</abbrev> of body, corresponding to 3% of body length). Afterwards, eyes initially monolobate and uniserial. Eyes become trilobate and plurisserial after 3 <abbrev xmlns:xlink="http://www.w3.org/1999/xlink" xlink:title="mesenchymal muscles" id="ABBRID0EWKAE" xlink:type="simple">mm</abbrev> and sparser towards posterior tip. No clear halos around eyes. Pigment cups between 20 µm and 30 µm in diameter.</p><p><bold>Sensory organs, epidermis and body musculature.</bold> Sensory pits, as simple invaginations (15–20 µm deep), absent on anterior tip, occurring in a single row between 3% and 10% of body length. Three types of glands discharge through whole epidermis of pre-pharyngeal region: rhabditogen glands with xanthophil rhammites (ventrally with smaller rhabdites) and cyanophil glands with amorphous secretion, as well as few erythrophil glands with fine granular secretion (Figs <xref ref-type="fig" rid="F2">3</xref>, <xref ref-type="fig" rid="F2">4</xref>). Creeping sole occupies 82% of body width. Glandular margin absent. Glands discharging through anterior tip of body with similar arrangement as in other species of the genus.</p><fig id="F2" position="float" orientation="portrait"><label>Figures 3–7.</label><caption><p><italic><tp:taxon-name><tp:taxon-name-part taxon-name-part-type="genus" reg="Choeradoplana">Choeradoplana</tp:taxon-name-part><tp:taxon-name-part taxon-name-part-type="species" reg="longivesicula">longivesicula</tp:taxon-name-part></tp:taxon-name></italic> sp. n., paratype <abbrev xmlns:xlink="http://www.w3.org/1999/xlink" xlink:title="Museu de Zoologia da Universidade do Vale do Rio dos Sinos" id="ABBRID0EZLAE" xlink:type="simple">MZU</abbrev> PL. 00292 <bold>3, 4</bold> pre-pharyngeal region, transverse sections <bold>5, 6</bold> anterior region of body, transverse sections <bold>7</bold> pharynx, sagittal section, with anterior tip to the left.</p></caption><graphic xmlns:xlink="http://www.w3.org/1999/xlink" xlink:href="zookeys-813-001-g002.jpg" position="float" orientation="portrait" xlink:type="simple" id="oo_254557.jpg"/></fig><!--PageBreak--><!--PageBreak--><p>Cutaneous musculature with usual three layers (circular, oblique, and longitudinal layers), showing part of ventral longitudinal layer, as well as some muscle bundles of dorsal longitudinal layer, imbedded in mesenchyme (Fig. <xref ref-type="fig" rid="F2">3</xref>, Table <xref ref-type="table" rid="T2">2</xref>). Longitudinal layer between four and eight times thicker than other two cutaneous layers in pre-pharyngeal <!--PageBreak-->region (Table <xref ref-type="table" rid="T2">2</xref>). Cutaneous musculature as thick paramedially as medially. Ventral musculature slightly thinner than dorsal in pre-pharyngeal region. Ratio between cutaneous musculature and body height (mc:h) ca. 19% (Table <xref ref-type="table" rid="T2">2</xref>). In cephalic region, cutaneous musculature with similar arrangement as in other species of the genus (Fig. <xref ref-type="fig" rid="F2">5</xref>).</p><table-wrap id="T2" position="float" orientation="portrait"><label>Table 2.</label><caption><p>Body height and cutaneous musculature in the median region of a transverse section of the pre-pharyngeal, in micrometres, and ratio of the thickness of cutaneous musculature to the height of the body (mc:h index) of specimens of <italic><tp:taxon-name><tp:taxon-name-part taxon-name-part-type="genus" reg="Choeradoplana">Choeradoplana</tp:taxon-name-part><tp:taxon-name-part taxon-name-part-type="species" reg="longivesicula">longivesicula</tp:taxon-name-part></tp:taxon-name></italic> sp. n.</p></caption><table id="TID0ETFAE" rules="all"><tbody><tr><th rowspan="1" colspan="1">Measurement</th><th rowspan="1" colspan="1">Holotype <abbrev xmlns:xlink="http://www.w3.org/1999/xlink" xlink:title="Helminthological Collection of Museu de Zoologia da Universidade de São Paulo" id="ABBRID0ECOAE" xlink:type="simple">MZUSP</abbrev> PL.2143</th><th rowspan="1" colspan="1">Paratype <abbrev xmlns:xlink="http://www.w3.org/1999/xlink" xlink:title="Museu de Zoologia da Universidade do Vale do Rio dos Sinos" id="ABBRID0EKOAE" xlink:type="simple">MZU</abbrev> PL.00292</th></tr><tr><td rowspan="1" colspan="1">Dorsal circular</td><td rowspan="1" colspan="1">3</td><td rowspan="1" colspan="1">4</td></tr><tr><td rowspan="1" colspan="1">Dorsal oblique</td><td rowspan="1" colspan="1">25</td><td rowspan="1" colspan="1">24</td></tr><tr><td rowspan="1" colspan="1">Dorsal longitudinal</td><td rowspan="1" colspan="1">100</td><td rowspan="1" colspan="1">108</td></tr><tr><td rowspan="1" colspan="1">Dorsal imbedded</td><td rowspan="1" colspan="1">20</td><td rowspan="1" colspan="1">18</td></tr><tr><td rowspan="1" colspan="1">Dorsal total</td><td rowspan="1" colspan="1">148</td><td rowspan="1" colspan="1">154</td></tr><tr><td rowspan="1" colspan="1">Ventral circular</td><td rowspan="1" colspan="1">2</td><td rowspan="1" colspan="1">3</td></tr><tr><td rowspan="1" colspan="1">Ventral oblique</td><td rowspan="1" colspan="1">15</td><td rowspan="1" colspan="1">13</td></tr><tr><td rowspan="1" colspan="1">Ventral longitudinal</td><td rowspan="1" colspan="1">40</td><td rowspan="1" colspan="1">38</td></tr><tr><td rowspan="1" colspan="1">Ventral imbedded</td><td rowspan="1" colspan="1">70</td><td rowspan="1" colspan="1">67</td></tr><tr><td rowspan="1" colspan="1">Ventral total</td><td rowspan="1" colspan="1">127</td><td rowspan="1" colspan="1">121</td></tr><tr><td rowspan="1" colspan="1">Body height</td><td rowspan="1" colspan="1">1421</td><td rowspan="1" colspan="1">1413</td></tr><tr><td rowspan="1" colspan="1">Mc:h(%)</td><td rowspan="1" colspan="1">19</td><td rowspan="1" colspan="1">19</td></tr></tbody></table></table-wrap><p>Mesenchymal musculature (Fig. <xref ref-type="fig" rid="F2">3</xref>) weakly developed, mainly composed of three layers: (1) dorsal subcutaneous, located mainly close to cutaneous musculature, with decussate fibres (2–3 fibres thick), (2) supra-intestinal transverse (3–5 fibres thick) and (3) sub-intestinal transverse (4–6 fibres thick). In cephalic region, mesenchymal musculature with similar arrangement as in other species of the genus (Fig. <xref ref-type="fig" rid="F2">5</xref>).</p><p><bold>Digestive System.</bold> Pharynx bell-shaped, ca. 6% of body length, occupies ca. 90% of pharyngeal pouch. Mouth slightly posterior to dorsal insertion next to end of median third of pharyngeal pouch (Fig. <xref ref-type="fig" rid="F2">7</xref>). Oesophagus absent.</p><p><bold>Reproductive organs</bold>. Testes in one or two irregular rows on either side of body, located beneath dorsal transverse mesenchymal muscles, between intestinal branches (Fig. <xref ref-type="fig" rid="F2">3</xref>), begin slightly anteriorly to ovaries, in anterior third of body, and extend to next to root of the pharynx (Table <xref ref-type="table" rid="T1">1</xref>). Sperm ducts dorsal to ovovitelline ducts, under or among fibres of sub-intestinal transverse mesenchymal musculature, in pre-pharyngeal region (Figure <xref ref-type="fig" rid="F2">3</xref>). They form spermiducal vesicles posteriorly to pharynx. Sperm ducts enter common muscle coat, ascend slightly and open laterally into proximal wall of prostatic vesicle. Intrabulbar prostatic vesicle, tubular and unpaired, traverses both penis bulb and papilla (Fig. <xref ref-type="fig" rid="F4">10</xref>), narrowing to open through tip of papilla as an ejaculatory duct (Fig. <xref ref-type="fig" rid="F4">11</xref>). Penis papilla, cylindrical and almost symmetrical, filling entire common atrium. Dorsal insertion of penis papilla slightly shifted posteriorly. Common atrium oval-elongate and unfolded, without differentiation between male and female atria (Figs <xref ref-type="fig" rid="F3">8</xref>, <xref ref-type="fig" rid="F3">9</xref>).</p><fig id="F3" position="float" orientation="portrait"><label>Figures 8, 9.</label><caption><p><italic><tp:taxon-name><tp:taxon-name-part taxon-name-part-type="genus" reg="Choeradoplana">Choeradoplana</tp:taxon-name-part><tp:taxon-name-part taxon-name-part-type="species" reg="longivesicula">longivesicula</tp:taxon-name-part></tp:taxon-name></italic> sp. n., holotype <bold>8</bold> copulatory apparatus, sagittal section <bold>9</bold> sagittal composite reconstruction of copulatory apparatus. Anterior tip to the left.</p></caption><graphic xmlns:xlink="http://www.w3.org/1999/xlink" xlink:href="zookeys-813-001-g003.jpg" position="float" orientation="portrait" xlink:type="simple" id="oo_254558.jpg"/></fig><fig id="F4" position="float" orientation="portrait"><label>Figures 10, 11.</label><caption><p><italic><tp:taxon-name><tp:taxon-name-part taxon-name-part-type="genus" reg="Choeradoplana">Choeradoplana</tp:taxon-name-part><tp:taxon-name-part taxon-name-part-type="species" reg="longivesicula">longivesicula</tp:taxon-name-part></tp:taxon-name></italic> sp. n., holotype, sagittal sections <bold>10</bold> prostatic vesicle <bold>11</bold> ejaculatory duct and female canal. Anterior tip to the left. Arrow indicates the transition from the prostatic vesicle to the ejaculatory duct.</p></caption><graphic xmlns:xlink="http://www.w3.org/1999/xlink" xlink:href="zookeys-813-001-g004.jpg" position="float" orientation="portrait" xlink:type="simple" id="oo_254560.jpg"/></fig><p>Prostatic vesicle lined with high pseudostratified epithelium with few ciliated cells, receiving numerous openings of glands with ill-stained, coarse granular secretion, sometimes containing an erythrophil core. In addition, sparse openings of other two types of glands occur throughout the epithelium of prostatic vesicle: cells with xanthophil, coarse granular secretion, and cell with amorphous, cyanophil secretion. <!--PageBreak-->Ejaculatory duct lined with columnar, densely ciliated epithelium. Both penis papilla and atrium lined with non-ciliated columnar epithelium, becoming cuboidal towards tip of papilla, showing a xanthophil apical region. Numerous glands of two types open through epithelial lining of penis papilla and atrium: one with xanthophil, coarse granular secretion and the other with amorphous, cyanophil secretion. In addition, a third type, with fine granular, erythrophil secretion, opens through epithelial lining of penis papilla. Muscularis of penis papilla (30–60 µm) composed of subepithelial layer with circular fibres followed by some longitudinal fibres; that of atrium composed of longitudinal and circular interwoven fibres (10–15 µm).</p><!--PageBreak--><p>Vitelline follicles situated between intestinal branches, well developed. Ovaries ovoid, ca. twice longer than wide, measuring 0.2 <abbrev xmlns:xlink="http://www.w3.org/1999/xlink" xlink:title="mesenchymal muscles" id="ABBRID0EXVAE" xlink:type="simple">mm</abbrev> in its antero-posterior axis. They are located dorsally to the ventral nerve plate, in anterior third of body. Ovovitelline ducts emerge laterally from median third of ovaries, then run posteriorly immediately dorsal to the nerve plate. Behind the gonopore, the ovovitelline ducts ascend posteriorly and medially inclined, and unite, dorsally to the female canal, forming the common glandular ovovitelline duct. Female canal relatively long and C shaped. This canal opens into bottom of posterior part of atrium, where a constriction occurs (Figs <xref ref-type="fig" rid="F3">8</xref>, <xref ref-type="fig" rid="F3">9</xref>).</p><p>Female canal lined with erythrophil, pseudostratified epithelium. Three types of glands open through the epithelium of female canal: abundant cells with finely granular, erythrophil secretion, cells with coarse granular, xanthophil secretion, and scarce cells with amorphous, cyanophil secretion. Muscularis of female canal composed of longitudinal and circular interwoven fibres (20–30 µm)</p><p>Gonopore canal almost vertical at the sagittal plane. Common muscle coat highly developed, especially at penis bulb (Figs <xref ref-type="fig" rid="F3">8</xref>, <xref ref-type="fig" rid="F3">9</xref>), with interwoven oblique, circular and longitudinal fibres.</p></tp:treatment-sec><tp:treatment-sec sec-type="etymology" id="SECID0EOWAE"><title>Etymology.</title><p>The name is composed of the Latin adjective <italic>longus</italic> (long) and the Latin <italic>vesicula</italic>, alluding to the elongate prostatic vesicle.</p></tp:treatment-sec><tp:treatment-sec sec-type="distribution" id="SECID0EYWAE"><title>Distribution.</title><p>known only from the type-locality, General Carneiro, Paraná, Brazil.</p></tp:treatment-sec></tp:taxon-treatment>
