# Supplementary material for: Why be original? Two new species of Choeradoplana resembling the type species of the genus in their external aspects (Platyhelminthes, Continenticola)
Source: Zookeys. 2019 Jan 7;(813):1–19. doi: 10.3897/zookeys.813.29565 (PMC6331516; doi:10.3897/zookeys.813.29565)
Supplement: XML Treatment for Choeradoplana cyanoatria [file zookeys.813.29565-treatment2.xml]

<!DOCTYPE tp:taxon-treatment
  PUBLIC "-//TaxonX//DTD Taxonomic Treatment Publishing DTD v0 20100105//EN" "tax-treatment-NSO.dtd">
<tp:taxon-treatment xmlns:tp="http://www.plazi.org/taxpub"><tp:treatment-meta><kwd-group><label>Taxon classification</label><kwd><named-content xmlns:xlink="http://www.w3.org/1999/xlink" content-type="kingdom">Animalia</named-content></kwd><kwd><named-content xmlns:xlink="http://www.w3.org/1999/xlink" content-type="order">Tricladida</named-content></kwd><kwd><named-content xmlns:xlink="http://www.w3.org/1999/xlink" content-type="family">Geoplanidae</named-content></kwd></kwd-group><mixed-citation publication-type="journal"><person-group><name><surname>turralde</surname><given-names>Giuly Gouvêa</given-names></name><name><surname>Leal-Zanchet</surname><given-names>Ana</given-names></name></person-group><article-title>Why be original? Two new species of <italic><tp:taxon-name><tp:taxon-name-part taxon-name-part-type="genus" reg="Choeradoplana">Choeradoplana</tp:taxon-name-part></tp:taxon-name></italic> resembling the type species of the genus in their external aspects (<tp:taxon-name><tp:taxon-name-part taxon-name-part-type="phylum">Platyhelminthes</tp:taxon-name-part></tp:taxon-name>, <tp:taxon-name><tp:taxon-name-part taxon-name-part-type="suborder">Continenticola</tp:taxon-name-part></tp:taxon-name>)</article-title><source>Zookeys</source><day>7</day><month>1</month><year>2019</year><volume>2019</volume><issue>813</issue><fpage>1</fpage><lpage>19</lpage><pub-id pub-id-type="doi">10.3897/zookeys.813.29565</pub-id></mixed-citation></tp:treatment-meta><tp:nomenclature><tp:taxon-name>
                  <tp:taxon-name-part taxon-name-part-type="genus" reg="Choeradoplana">Choeradoplana</tp:taxon-name-part>
                  <tp:taxon-name-part taxon-name-part-type="species" reg="cyanoatria">cyanoatria</tp:taxon-name-part>
                  <object-id xmlns:xlink="http://www.w3.org/1999/xlink" content-type="zoobank" xlink:type="simple">http://zoobank.org/424F7AF0-33EE-4ED0-9500-27EB77503752</object-id>
                </tp:taxon-name><tp:taxon-status xmlns:xlink="http://www.w3.org/1999/xlink" xlink:type="simple">sp. n.</tp:taxon-status><xref ref-type="fig" rid="F5">Figures 12</xref><xref ref-type="fig" rid="F6">, 13, 14</xref><xref ref-type="fig" rid="F7">, 15, 16</xref><xref ref-type="fig" rid="F8">, 17–18</xref><!--PageBreak--></tp:nomenclature><tp:treatment-sec sec-type="type material" id="SECID0EWYAE"><title>Type-material.</title><p><bold>Holotype</bold>: <abbrev xmlns:xlink="http://www.w3.org/1999/xlink" xlink:title="Helminthological Collection of Museu de Zoologia da Universidade de São Paulo" id="ABBRID0E5YAE" xlink:type="simple">MZUSP</abbrev> PL.2144: leg. JAL Braccini, 2 June 2015, Três Barras (National Forest), state of Santa Catarina, Brazil – anterior tip: transverse sections on 17 slides; anterior region at the level of the ovaries: sagittal sections on 16 <!--PageBreak-->slides; pre-pharyngeal region: transverse sections on 7 slides; pharynx and copulatory apparatus: sagittal sections on 25 slides.</p></tp:treatment-sec><tp:treatment-sec sec-type="diagnosis" id="SECID0EEZAE"><title>Diagnosis.</title><p>A species of <italic><tp:taxon-name><tp:taxon-name-part taxon-name-part-type="genus" reg="Choeradoplana">Choeradoplana</tp:taxon-name-part></tp:taxon-name></italic> with dorsal surface covered by irregular small dark-brown flecks; pharynx bell-shaped; sperm ducts opening subterminally into prostatic vesicle; prostatic vesicle oval-elongate and folded, becoming funnel-shaped proximally and forming an elongate duct inside penis papilla; penis papilla, conical, long and almost symmetrical, with dorsal insertion shifted posteriorly, filling the whole atrium.</p></tp:treatment-sec><tp:treatment-sec sec-type="description" id="SECID0ERZAE"><title>Description.</title><p><bold>External features.</bold> Body elongate with parallel margins (Fig. <xref ref-type="fig" rid="F5">12</xref>), sub-cylindrical in cross section; anterior end expanded, posterior end slight pointed. Cephalic region (ca. 3 <abbrev xmlns:xlink="http://www.w3.org/1999/xlink" xlink:title="mesenchymal muscles" id="ABBRID0E4ZAE" xlink:type="simple">mm</abbrev> long) with two glandular cushions and a median slit in the ventral surface. Maximum length 20 <abbrev xmlns:xlink="http://www.w3.org/1999/xlink" xlink:title="mesenchymal muscles" id="ABBRID0EB1AE" xlink:type="simple">mm</abbrev> when resting; 50 <abbrev xmlns:xlink="http://www.w3.org/1999/xlink" xlink:title="mesenchymal muscles" id="ABBRID0EF1AE" xlink:type="simple">mm</abbrev> after fixation (Table <xref ref-type="table" rid="T3">3</xref>). Mouth at median third of body; gonopore at posterior third of body (Table <xref ref-type="table" rid="T3">3</xref>).</p><fig id="F5" position="float" orientation="portrait"><label>Figure 12.</label><caption><p><italic><tp:taxon-name><tp:taxon-name-part taxon-name-part-type="genus" reg="Choeradoplana">Choeradoplana</tp:taxon-name-part><tp:taxon-name-part taxon-name-part-type="species" reg="cyanoatria">cyanoatria</tp:taxon-name-part></tp:taxon-name></italic> sp. n., holotype, dorsal view. Arrow indicates the anterior tip.</p></caption><graphic xmlns:xlink="http://www.w3.org/1999/xlink" xlink:href="zookeys-813-001-g005.jpg" position="float" orientation="portrait" xlink:type="simple" id="oo_254561.jpg"/></fig><table-wrap id="T3" position="float" orientation="portrait"><label>Table 3.</label><caption><p>Measurements, in <abbrev xmlns:xlink="http://www.w3.org/1999/xlink" xlink:title="mesenchymal muscles" id="ABBRID0ES2AE" xlink:type="simple">mm</abbrev>, of the holotype of <italic><tp:taxon-name><tp:taxon-name-part taxon-name-part-type="genus" reg="Choeradoplana">Choeradoplana</tp:taxon-name-part><tp:taxon-name-part taxon-name-part-type="species" reg="cyanoatria">cyanoatria</tp:taxon-name-part></tp:taxon-name></italic> sp. n. Abbreviations: * after fixation; DG distance of gonopore from anterior end; DM distance of mouth from anterior end; DMG distance between mouth and gonopore; DPVP distance between prostatic vesicle and pharyngeal pouch. The numbers given in parentheses represent the position relative to body length.</p></caption><table id="TID0EWSAE" rules="all"><tbody><tr><th rowspan="1" colspan="1">Measurement</th><th rowspan="1" colspan="1">HolotypeMZUSP PL.2144</th></tr><tr><td rowspan="1" colspan="1">Length at rest</td><td rowspan="1" colspan="1">20</td></tr><tr><td rowspan="1" colspan="1">Width at rest</td><td rowspan="1" colspan="1">4</td></tr><tr><td rowspan="1" colspan="1">Maximum length in extension</td><td rowspan="1" colspan="1">28</td></tr><tr><td rowspan="1" colspan="1">Maximum width in extension</td><td rowspan="1" colspan="1">3</td></tr><tr><td rowspan="1" colspan="1">Length*</td><td rowspan="1" colspan="1">50</td></tr><tr><td rowspan="1" colspan="1">Width*</td><td rowspan="1" colspan="1">4</td></tr><tr><td rowspan="1" colspan="1">DM*</td><td rowspan="1" colspan="1">33(66)</td></tr><tr><td rowspan="1" colspan="1">DG*</td><td rowspan="1" colspan="1">40(80)</td></tr><tr><td rowspan="1" colspan="1">DMG*</td><td rowspan="1" colspan="1">7</td></tr><tr><td rowspan="1" colspan="1">DPVP*</td><td rowspan="1" colspan="1">1.2</td></tr><tr><td rowspan="1" colspan="1">Creeping sole %</td><td rowspan="1" colspan="1">89</td></tr><tr><td rowspan="1" colspan="1">Ovaries</td><td rowspan="1" colspan="1">8 (16)</td></tr><tr><td rowspan="1" colspan="1">Anteriormost testes</td><td rowspan="1" colspan="1">9 (18)</td></tr><tr><td rowspan="1" colspan="1">Posteriormost testes</td><td rowspan="1" colspan="1">29 (58)</td></tr><tr><td rowspan="1" colspan="1">Length of prostatic vesicle</td><td rowspan="1" colspan="1">0.6</td></tr><tr><td rowspan="1" colspan="1">Length of penis papilla</td><td rowspan="1" colspan="1">1.3</td></tr><tr><td rowspan="1" colspan="1">Length of the atrium</td><td rowspan="1" colspan="1">1.6</td></tr><tr><td rowspan="1" colspan="1">Female canal</td><td rowspan="1" colspan="1">0.4</td></tr><tr><td rowspan="1" colspan="1">Common glandular ovovitelline duct</td><td rowspan="1" colspan="1">0.1</td></tr></tbody></table></table-wrap><p>Live specimens with dorsal surface covered by irregular, small dark-brown flecks over all body length including cephalic region (Fig. <xref ref-type="fig" rid="F5">12</xref>). Yellowish ground colour visible on cephalic region, on body margins, as well as on thin, inconspicuous median stripe occurring along the anterior body half except for cephalic region. Ventral surface pale yellow. After fixation, dorsal pigmentation remains brownish; ventral surface becomes whitish with darker body margins.</p><p>Eyes absent on cephalic region (first 1.2 <abbrev xmlns:xlink="http://www.w3.org/1999/xlink" xlink:title="mesenchymal muscles" id="ABBRID0E1AAG" xlink:type="simple">mm</abbrev> of body, corresponding to 2.4% of body length). After that, eyes initially monolobate and uniserial. Eyes become trilobate and plurisserial after 3 <abbrev xmlns:xlink="http://www.w3.org/1999/xlink" xlink:title="mesenchymal muscles" id="ABBRID0E5AAG" xlink:type="simple">mm</abbrev>, becoming sparser towards posterior tip. No clear halos around eyes. Diameter of pigment cups between 24 µm and 32 µm in diameter.</p><!--PageBreak--><p><bold>Sensory organs, epidermis and body musculature</bold>. Sensory pits, as simple invaginations (15–18 µm deep), absent on anterior tip, occurring in a single row between 3% and 10% of body length.</p><p>Three types of glands discharge through whole epidermis of pre-pharyngeal region: rhabditogen glands with xanthophil rhammites (ventrally with smaller rhabdites) and cyanophil glands with amorphous secretion, as well as few xanthophil glands with coarse granular secretion (Fig. <xref ref-type="fig" rid="F6">13</xref>). Creeping sole occupies 89% of body width. Glandular margin absent. Glands discharging through anterior tip of body with similar arrangement as in other species of the genus.</p><fig id="F6" position="float" orientation="portrait"><label>Figures 13, 14.</label><caption><p><italic><tp:taxon-name><tp:taxon-name-part taxon-name-part-type="genus" reg="Choeradoplana">Choeradoplana</tp:taxon-name-part><tp:taxon-name-part taxon-name-part-type="species" reg="cyanoatria">cyanoatria</tp:taxon-name-part></tp:taxon-name></italic> sp. n., holotype <bold>13</bold> pre-pharyngeal region, transverse section <bold>14</bold> pharynx, sagittal section, with anterior tip to the left.</p></caption><graphic xmlns:xlink="http://www.w3.org/1999/xlink" xlink:href="zookeys-813-001-g006.jpg" position="float" orientation="portrait" xlink:type="simple" id="oo_254562.jpg"/></fig><p>Cutaneous musculature with usual three layers (circular, oblique, and longitudinal layers), with part of ventral longitudinal layer, as well as few muscle bundles of dorsal longitudinal layer, imbedded in mesenchyme (Fig. <xref ref-type="fig" rid="F6">13</xref>, Table <xref ref-type="table" rid="T4">4</xref>). Longitudinal layer between five and eight times thicker than other two cutaneous layers in pre-pharyngeal region (Table <xref ref-type="table" rid="T4">4</xref>). Cutaneous musculature as high paramedially as medially. Ventral musculature thinner than dorsal in pre-pharyngeal region. Mc:h 22% (Table <xref ref-type="table" rid="T4">4</xref>). In cephalic region, cutaneous musculature with similar arrangement as in other species of the genus.</p><table-wrap id="T4" position="float" orientation="portrait"><label>Table 4.</label><caption><p>Body height and cutaneous musculature in the median region of a transverse section of the pre-pharyngeal, in micrometres, and ratio of the thickness of cutaneous musculature to the height of the body (mc:h index) of the holotype of <italic><tp:taxon-name><tp:taxon-name-part taxon-name-part-type="genus" reg="Choeradoplana">Choeradoplana</tp:taxon-name-part><tp:taxon-name-part taxon-name-part-type="species" reg="cyanoatria">cyanoatria</tp:taxon-name-part></tp:taxon-name></italic>.</p></caption><table id="TID0ET2AE" rules="all"><tbody><tr><th rowspan="1" colspan="1">Measurement</th><th rowspan="1" colspan="1">Holotype <abbrev xmlns:xlink="http://www.w3.org/1999/xlink" xlink:title="Helminthological Collection of Museu de Zoologia da Universidade de São Paulo" id="ABBRID0E2DAG" xlink:type="simple">MZUSP</abbrev> PL.2144</th></tr><tr><td rowspan="1" colspan="1">Dorsal circular</td><td rowspan="1" colspan="1">4</td></tr><tr><td rowspan="1" colspan="1">Dorsal oblique</td><td rowspan="1" colspan="1">8</td></tr><tr><td rowspan="1" colspan="1">Dorsal longitudinal</td><td rowspan="1" colspan="1">33</td></tr><tr><td rowspan="1" colspan="1">Dorsal imbedded</td><td rowspan="1" colspan="1">27</td></tr><tr><td rowspan="1" colspan="1">Dorsal total</td><td rowspan="1" colspan="1">72</td></tr><tr><td rowspan="1" colspan="1">Ventral circular</td><td rowspan="1" colspan="1">2</td></tr><tr><td rowspan="1" colspan="1">Ventral oblique</td><td rowspan="1" colspan="1">15</td></tr><tr><td rowspan="1" colspan="1">Ventral longitudinal</td><td rowspan="1" colspan="1">130</td></tr><tr><td rowspan="1" colspan="1">Ventral imbedded</td><td rowspan="1" colspan="1">5</td></tr><tr><td rowspan="1" colspan="1">Ventral total</td><td rowspan="1" colspan="1">152</td></tr><tr><td rowspan="1" colspan="1">Body height</td><td rowspan="1" colspan="1">1025</td></tr><tr><td rowspan="1" colspan="1">Mc:h(%)</td><td rowspan="1" colspan="1">22</td></tr></tbody></table></table-wrap><p>Mesenchymal musculature (Fig. <xref ref-type="fig" rid="F6">13</xref>) weakly developed, mainly composed of three layers: (1) dorsal subcutaneous, located mainly close to cutaneous musculature, with decussate fibres (2 fibres thick), (2) supra-intestinal transverse (2–4 fibres thick) and (3) sub-intestinal transverse (5–7 fibres thick). In cephalic region, mesenchymal musculature with similar arrangement as in other species of the genus.</p><!--PageBreak--><p><bold>Digestive system.</bold> Pharynx bell-shaped, as long as 7% of body length, occupies almost entire pharyngeal pouch. Mouth almost at the same transversal level as dorsal insertion in the beginning of median third of pharyngeal pouch (Fig. <xref ref-type="fig" rid="F6">14</xref>). Oesophagus absent.</p><!--PageBreak--><p><bold>Reproductive organs.</bold> Testes in two or three irregular rows on either side of body, located beneath dorsal transverse mesenchymal muscles, between intestinal branches (Fig. <xref ref-type="fig" rid="F6">13</xref>). They begin slightly anteriorly to ovaries, in anterior sixth of body, to just the root of the pharynx (Table <xref ref-type="table" rid="T3">3</xref>). Sperm ducts dorsal to ovovitelline ducts, medially displaced, under or among fibres of sub-intestinal transverse mesenchymal musculature, in pre-pharyngeal region (Fig. <xref ref-type="fig" rid="F6">13</xref>). They form spermiducal vesicles posteriorly to pharynx. Sperm ducts enter common muscle coat, recurve, and open subterminally into prostatic vesicle. Intrabulbar prostatic vesicle, oval-elongate and folded, becoming funnel-shaped both proximally and distally (Fig. <xref ref-type="fig" rid="F8">17</xref>). Inside penis papilla, prostatic vesicle narrows and forms an elongate duct that opens through tip of the papilla. Penis papilla, conical, long and almost symmetrical, filling the whole atrium. The dorsal insertion of the penis papilla is posteriorly shifted (Figs <xref ref-type="fig" rid="F7">15</xref>, <xref ref-type="fig" rid="F7">16</xref>). Folded atrium without anatomical or histological differentiation between male and female regions. Close to papilla insertions, longitudinal folds represent part of papilla wall.</p><fig id="F7" position="float" orientation="portrait"><label>Figures 15, 16.</label><caption><p><italic><tp:taxon-name><tp:taxon-name-part taxon-name-part-type="genus" reg="Choeradoplana">Choeradoplana</tp:taxon-name-part><tp:taxon-name-part taxon-name-part-type="species" reg="cyanoatria">cyanoatria</tp:taxon-name-part></tp:taxon-name></italic> sp. n., holotype <bold>15</bold> copulatory apparatus, sagittal section <bold>16</bold> sagittal composite reconstruction of copulatory apparatus. Anterior tip to the left.</p></caption><graphic xmlns:xlink="http://www.w3.org/1999/xlink" xlink:href="zookeys-813-001-g007.jpg" position="float" orientation="portrait" xlink:type="simple" id="oo_254563.jpg"/></fig><fig id="F8" position="float" orientation="portrait"><label>Figures 17, 18.</label><caption><p><italic><tp:taxon-name><tp:taxon-name-part taxon-name-part-type="genus" reg="Choeradoplana">Choeradoplana</tp:taxon-name-part><tp:taxon-name-part taxon-name-part-type="species" reg="cyanoatria">cyanoatria</tp:taxon-name-part></tp:taxon-name></italic> sp. n., holotype, sagittal sections <bold>17</bold> prostatic vesicle <bold>18</bold> ejaculatory duct, and female canal. Anterior tip to the left.</p></caption><graphic xmlns:xlink="http://www.w3.org/1999/xlink" xlink:href="zookeys-813-001-g008.jpg" position="float" orientation="portrait" xlink:type="simple" id="oo_254565.jpg"/></fig><p>Prostatic vesicle and proximal third of ejaculatory duct receive abundant openings of cells with coarse granular, erythrophil secretion, besides sparse amorphous, cyanophil secretion, besides a third type of gland containing heavy cyanophil granules. Distal two thirds of ejaculatory duct receives openings from numerous glands with amorphous, cyanophil secretion. Muscularis of ejaculatory duct thin (5µm) composed of longitudinal fibres. Abundant glands with densely distributed, coarse granular, xanthophil secretion and numerous glands with amorphous, cyanophil secretion open through epithelial lining of penis papilla, besides sparse erythrophil glands through lining of penis papilla. Numerous glands with amorphous, cyanophil secretion and scattered glands with erythrophil, fine granular secretion open through epithelial lining of the atrium, which is cyanophil. Muscularis of penis papilla (40–80µm) composed of subepithelial layer with circular fibres followed by layer with longitudinal fibres, both layers well developed. Posteriorly to the gonopore, necks of cyanophil glands concentrate subepithelially; subepithelial muscle fibres of atrium scattered among these cell necks (Fig. <xref ref-type="fig" rid="F8">18</xref>).</p><!--PageBreak--><p>Vitelline follicles, situated between intestinal branches, well developed. Ovaries ovoid, 1.5 times longer than wide, measuring 0.3 <abbrev xmlns:xlink="http://www.w3.org/1999/xlink" xlink:title="mesenchymal muscles" id="ABBRID0EAKAG" xlink:type="simple">mm</abbrev> in its antero-posterior axis. They are located dorsally to the ventral nerve plate, in anterior sixth of body. Ovovitelline ducts emerge laterally from median third of ovaries, and run posteriorly immediately above nerve plate. Behind gonopore, the ovovitelline ducts ascend posteriorly and medially inclined, uniting to form a common glandular ovovitelline duct. This duct is situated dorsally to the relatively long, C shaped female canal, which opens into the atrium (Figs <xref ref-type="fig" rid="F7">15</xref>, <xref ref-type="fig" rid="F7">16</xref>).</p><p>Shell glands of two types: with coarse granular, erythrophil secretion, as well as with coarse granular, xanthophil secretion, the cells bodies of which occur among cell <!--PageBreak-->bodies of cyanophil glands. Towards female canal, the lining epithelium becomes pseudostratified and erythrophil. Two types of glands open through the epithelium of the female canal: erythrophil glands with finely granular secretion and cyanophil glands with amorphous secretion both sparsely distributed. Muscularis of female canal (20–40µm) composed of interwoven circular and longitudinal fibres.</p><p>Gonopore canal vertical at the sagittal plane. Common muscle coat highly developed, especially at penis bulb (Figs <xref ref-type="fig" rid="F7">15</xref>, <xref ref-type="fig" rid="F7">16</xref>), with interwoven oblique, circular and longitudinal fibres.</p></tp:treatment-sec><tp:treatment-sec sec-type="etymology" id="SECID0E1KAG"><title>Etymology.</title><p>The name is a composite of the Latin adjective <italic>cyano</italic> (blue) and the Latin <italic>atria</italic>, referring to the abundant cyanophil secretion opening through the atrium.</p></tp:treatment-sec><tp:treatment-sec sec-type="distribution" id="SECID0EELAG"><title>Distribution.</title><p>Known only from the type-locality, Três Barras, Santa Catarina, Brazil.</p></tp:treatment-sec></tp:taxon-treatment>
